# Supplementary material for: Immune Subtypes Characterization Identifies Clinical Prognosis, Tumor Microenvironment Infiltration, and Immune Response in Ovarian Cancer
Source: Front Mol Biosci. 2022 Mar 21;9:801156. doi: 10.3389/fmolb.2022.801156 (PMC8977982; doi:10.3389/fmolb.2022.801156)
Supplement: Supplementary file 1 [file Table2.XLSX]

## Sheet: Sheet1
PDCD1LG2
TNFSF13B
FPR3
CCR5
LCP2
PTPRC
GBP5
SLAMF8
SAMSN1
CD86
SNX20
FYB1
STX11
LILRB2
TFEC
CXCL11
CXCL10
LILRB4
CCR1
EVI2B
CD2
LILRB1
PLEK
CD53
HAVCR2
IL2RG
GIMAP4
CXCL9
IL2RB
FCGR3A
IL10RA
LAIR1
ITGAL
CD48
LAPTM5
TAGAP
SLAMF6
CSF2RB
SRGN
CTSS
FGL2
GBP4
FCGR2A
MS4A4A
MPEG1
CD84
CXCR6
CCL8
CXCR3
SLAMF7
ADAMDEC1
C1QC
TMEM150B
GIMAP7
TRAC
CD163
CD300LF
ANKRD22
TAP1
LYZ
IKZF1
SELL
GBP1P1
NCF2
CCL5
HLA-E
FOXP3
AOAH
SIGLEC1
SIRPG
TRIM22
TYMP
NFAM1
AIM2
GBP1
APOL6
CD38
EPSTI1
TMC8
EPB41L3
CXCR2P1
HLA-B
IL7R
CXCL13
GBP2
CLEC4E
B2M
GZMB
WARS
ETV7
OR2I1P
SAMD9L
KLHDC7B
TAP2
STAT1
LAG3
USP30-AS1
RSAD2
IGHV3-30
IGLV1-44
ZBP1
MAN1A1
BATF2
OAS2
UBD
IFIT3
LAMP3
SLC15A3
OASL
IFIT2
TNFSF10
AL671277.1
CALHM6
CMPK2
IDO1
C2
IFI16
IGKV2-24
IGHV3-49
