# Supplementary material for: Immune Subtypes Characterization Identifies Clinical Prognosis, Tumor Microenvironment Infiltration, and Immune Response in Ovarian Cancer
Source: Front Mol Biosci. 2022 Mar 21;9:801156. doi: 10.3389/fmolb.2022.801156 (PMC8977982; doi:10.3389/fmolb.2022.801156)
Supplement: Supplementary file 2 [file Table1.XLSX]

## Sheet: Sheet1
ID	logFC	AveExpr	t	P.Value	adj.P.Val	B
PDCD1LG2	-1.27954	1.51117	-20.8942	6.89761e-65	3.70181e-60	136.891
TNFSF13B	-1.58826	3.18555	-20.7871	1.94791e-64	5.22703e-60	135.863
FPR3	-1.93973	3.5411	-20.2922	2.36567e-62	4.23202e-58	131.114
CCR5	-1.29841	1.60026	-20.1482	9.57687e-62	1.28493e-57	129.73
LCP2	-1.48367	3.04362	-20.0657	2.13278e-61	1.97779e-57	128.938
PTPRC	-1.64394	2.82971	-20.062	2.21113e-61	1.97779e-57	128.902
GBP5	-1.90295	2.5845	-19.8604	1.56667e-60	1.20115e-56	126.965
SLAMF8	-1.73591	2.76521	-19.8453	1.81557e-60	1.21798e-56	126.819
SAMSN1	-1.39614	2.52688	-19.79	3.10513e-60	1.85162e-56	126.287
CD86	-1.49121	2.88463	-19.6241	1.55664e-59	8.35418e-56	124.692
SNX20	-1.27166	1.68129	-19.5437	3.40029e-59	1.65377e-55	123.919
FYB1	-1.51218	2.65621	-19.5351	3.69777e-59	1.65377e-55	123.835
STX11	-1.13691	1.85315	-19.4926	5.58812e-59	2.30695e-55	123.427
LILRB2	-1.39096	2.28508	-19.4147	1.19153e-58	4.56763e-55	122.677
TFEC	-1.03655	1.29444	-19.4039	1.32338e-58	4.73487e-55	122.573
CXCL11	-2.43572	3.52505	-19.3279	2.76832e-58	9.28565e-55	121.843
CXCL10	-2.71544	6.00314	-19.2031	9.31201e-58	2.93975e-54	120.642
LILRB4	-1.65486	2.98048	-19.091	2.7686e-57	8.25474e-54	119.563
CCR1	-1.4849	3.00115	-19.0264	5.18808e-57	1.46544e-53	118.942
EVI2B	-1.66387	3.51648	-18.898	1.80583e-56	4.84577e-53	117.707
CD2	-1.89269	2.72655	-18.8823	2.10486e-56	5.37921e-53	117.555
LILRB1	-1.38496	2.32072	-18.7545	7.28438e-56	1.77699e-52	116.326
PLEK	-1.64937	3.45838	-18.7364	8.67856e-56	2.02505e-52	116.153
CD53	-1.77067	4.87803	-18.7108	1.11315e-55	2.48918e-52	115.906
HAVCR2	-1.47206	3.17789	-18.6584	1.85146e-55	3.97457e-52	115.403
IL2RG	-1.86857	3.89744	-18.5177	7.26271e-55	1.49913e-51	114.05
GIMAP4	-1.33344	3.81474	-18.4733	1.11775e-54	2.22175e-51	113.623
CXCL9	-2.74727	3.50238	-18.3485	3.75678e-54	7.20068e-51	112.423
IL2RB	-1.73427	2.52534	-18.123	3.34936e-53	6.19839e-50	110.256
FCGR3A	-1.90045	4.9335	-18.0593	6.21379e-53	1.11161e-49	109.645
IL10RA	-1.46953	2.6119	-18.0476	6.95876e-53	1.20472e-49	109.532
LAIR1	-1.4965	3.13324	-18.0026	1.07645e-52	1.80534e-49	109.1
ITGAL	-1.42739	2.15708	-17.9969	1.13807e-52	1.85085e-49	109.045
MNDA	-1.49261	2.89871	-17.9707	1.46749e-52	2.31639e-49	108.794
CD48	-1.65891	3.35192	-17.8752	3.70179e-52	5.67623e-49	107.878
LAPTM5	-1.84082	7.07834	-17.84	5.20483e-52	7.75925e-49	107.54
SASH3	-1.48895	2.94956	-17.8203	6.30326e-52	9.1428e-49	107.351
TAGAP	-1.12596	1.72697	-17.7224	1.62736e-51	2.29835e-48	106.411
CYBB	-1.87619	4.13578	-17.6501	3.27702e-51	4.50951e-48	105.718
SLAMF6	-1.1289	1.2043	-17.6004	5.30172e-51	6.93982e-48	105.242
CLEC7A	-1.35516	2.22626	-17.5084	1.29025e-50	1.64869e-47	104.361
BTK	-1.15939	1.93419	-17.4221	2.97394e-50	3.6274e-47	103.534
CSF2RB	-1.22574	1.65472	-17.4021	3.60735e-50	4.30221e-47	103.343
SRGN	-1.53729	6.59307	-17.3758	4.65181e-50	5.42725e-47	103.091
FERMT3	-1.36173	3.83152	-17.3587	5.49079e-50	6.14339e-47	102.927
CTSS	-1.57703	4.8056	-17.3586	5.49457e-50	6.14339e-47	102.926
FGL2	-1.57624	3.04013	-17.2885	1.08144e-49	1.13801e-46	102.256
NCKAP1L	-1.28025	2.11804	-17.2546	1.50062e-49	1.54876e-46	101.932
SLA	-1.31108	2.5292	-17.2117	2.27114e-49	2.25717e-46	101.521
GBP4	-1.82555	3.68634	-17.1782	3.1398e-49	3.06376e-46	101.201
NCF1	-1.17614	1.87635	-17.1184	5.59354e-49	5.36061e-46	100.629
FCGR2A	-1.56715	4.65921	-17.0883	7.48001e-49	7.04275e-46	100.341
MS4A4A	-1.49064	3.23937	-16.9798	2.12905e-48	1.95491e-45	99.3051
BIN2	-1.22532	2.25455	-16.9788	2.14914e-48	1.95491e-45	99.2958
MPEG1	-1.58914	3.10703	-16.9664	2.4232e-48	2.16747e-45	99.177
CD3E	-1.65814	2.47007	-16.9238	3.65197e-48	3.1612e-45	98.7708
CD84	-1.22193	1.83522	-16.8879	5.16189e-48	4.39728e-45	98.4282
CXCR6	-1.11887	1.31788	-16.7964	1.24642e-47	1.0452e-44	97.5552
MS4A6A	-1.67299	4.21486	-16.7751	1.52987e-47	1.26315e-44	97.3523
CCL8	-1.69704	2.69324	-16.7595	1.77827e-47	1.44601e-44	97.2033
C3AR1	-1.59388	3.57702	-16.7365	2.21779e-47	1.75036e-44	96.9846
CXCR3	-1.35495	1.82719	-16.6318	6.07362e-47	4.72405e-44	95.9869
CYTIP	-1.19339	2.20156	-16.6266	6.38633e-47	4.89631e-44	95.9372
SLAMF7	-1.69139	2.03241	-16.6081	7.62995e-47	5.76738e-44	95.761
ADAMDEC1	-1.88526	1.90474	-16.6025	8.05054e-47	5.97041e-44	95.7079
C1QC	-1.80651	7.94678	-16.5856	9.46953e-47	6.86771e-44	95.5471
TMEM150B	-1.02011	1.57728	-16.528	1.64718e-46	1.14807e-43	94.999
DOCK2	-1.21121	1.92872	-16.5238	1.71512e-46	1.18009e-43	94.9589
GIMAP7	-1.18237	2.59928	-16.5144	1.87572e-46	1.27425e-43	94.8703
FCGR1A	-1.25612	2.47409	-16.4963	2.23254e-46	1.4977e-43	94.6979
GIMAP6	-1.12852	2.43659	-16.4939	2.2849e-46	1.5139e-43	94.6749
TLR2	-1.19169	2.56094	-16.464	3.04548e-46	1.99323e-43	94.3904
TRAC	-1.80247	3.62638	-16.4288	4.26635e-46	2.75863e-43	94.0565
CD163	-1.65532	3.40626	-16.416	4.82585e-46	3.08326e-43	93.9345
CD300LF	-1.00967	1.40746	-16.391	6.13426e-46	3.82014e-43	93.697
ANKRD22	-1.26076	1.82714	-16.39	6.19274e-46	3.82014e-43	93.6876
TAP1	-1.5891	5.93479	-16.3304	1.09708e-45	6.6907e-43	93.1213
LYZ	-2.34587	5.66376	-16.3259	1.14578e-45	6.9092e-43	93.0783
IKZF1	-1.14996	1.85633	-16.3235	1.17236e-45	6.99092e-43	93.0555
C1QB	-1.84257	7.85269	-16.2522	2.32152e-45	1.36914e-42	92.379
SELL	-1.40077	2.41552	-16.2429	2.53642e-45	1.47961e-42	92.2913
GBP1P1	-1.44785	2.76832	-16.1753	4.8489e-45	2.79818e-42	91.6496
NCF2	-1.24299	2.87091	-16.1584	5.69703e-45	3.18488e-42	91.49
APBB1IP	-1.42828	2.9971	-16.0938	1.05752e-44	5.67551e-42	90.8775
CCL5	-1.97323	4.74984	-16.0487	1.62751e-44	8.56327e-42	90.4506
PRF1	-1.26895	1.78906	-16.0127	2.29621e-44	1.19644e-41	90.1097
SPI1	-1.40243	5.41109	-15.9315	4.98321e-44	2.54704e-41	89.3424
SELPLG	-1.43343	3.7205	-15.8462	1.12442e-43	5.58754e-41	88.5366
HLA-E	-1.05519	8.34186	-15.8395	1.19942e-43	5.90557e-41	88.4727
CD37	-1.24721	3.59801	-15.8278	1.34071e-43	6.54121e-41	88.3624
C1QA	-1.66422	7.27354	-15.8254	1.3719e-43	6.63306e-41	88.3396
WAS	-1.23213	3.56071	-15.7868	1.98233e-43	9.41486e-41	87.9751
MSR1	-1.42808	3.93183	-15.7847	2.02268e-43	9.52223e-41	87.9552
CYTH4	-1.28465	2.67884	-15.7805	2.10422e-43	9.81993e-41	87.916
SIRPB2	-1.06337	1.38216	-15.7455	2.93747e-43	1.34742e-40	87.5857
ABI3	-1.20991	3.21578	-15.7123	4.03055e-43	1.83315e-40	87.2724
CD4	-1.32199	5.10107	-15.6913	4.9205e-43	2.2191e-40	87.0749
ITGB2	-1.6637	4.60804	-15.6884	5.06018e-43	2.26308e-40	87.0472
FOXP3	-1.03782	1.90076	-15.6754	5.72365e-43	2.53865e-40	86.9251
ARHGAP9	-1.16318	2.29271	-15.6634	6.42025e-43	2.82428e-40	86.8114
LRRC25	-1.1987	2.82087	-15.6596	6.65584e-43	2.90411e-40	86.7757
AOAH	-1.41918	2.39492	-15.6539	7.02436e-43	3.04019e-40	86.7224
SIGLEC1	-1.54025	2.81829	-15.6384	8.13932e-43	3.49457e-40	86.5765
GPR84	-1.16796	1.70833	-15.6305	8.77531e-43	3.73773e-40	86.502
SIRPG	-1.05884	1.21348	-15.6266	9.10952e-43	3.84953e-40	86.465
TRIM22	-1.46942	4.85337	-15.6021	1.1497e-42	4.82049e-40	86.2345
HCK	-1.42001	3.39631	-15.4737	3.89325e-42	1.60725e-39	85.0267
TYMP	-1.56611	5.78141	-15.4557	4.61616e-42	1.89115e-39	84.858
SIGLEC9	-1.09023	1.97384	-15.3932	8.3504e-42	3.36954e-39	84.2711
NFAM1	-1.02254	1.74432	-15.3737	1.00486e-41	4.02453e-39	84.0878
NCF4	-1.13868	2.83014	-15.3505	1.25243e-41	4.90625e-39	83.8697
AIM2	-1.13655	1.27715	-15.2469	3.33826e-41	1.29824e-38	82.8989
SIGLEC14	-1.26197	1.76318	-15.2292	3.9461e-41	1.52359e-38	82.7333
TRBC2	-1.78171	3.60025	-15.21	4.73191e-41	1.81394e-38	82.5535
GBP1	-1.45941	5.73835	-15.2032	5.04988e-41	1.92211e-38	82.4891
AIF1	-1.39801	4.72722	-15.1963	5.38899e-41	2.03673e-38	82.4247
APOL6	-1.39515	3.65738	-15.1558	7.90182e-41	2.94497e-38	82.0458
RNASE6	-1.45939	4.28895	-15.0991	1.34997e-40	4.83e-38	81.5154
TLR4	-1.13599	1.87053	-15.0898	1.47392e-40	5.23856e-38	81.4285
CD3D	-1.51162	2.17679	-15.0805	1.60807e-40	5.66492e-38	81.3422
CD38	-1.16003	1.47239	-15.0801	1.61499e-40	5.66492e-38	81.338
EVI2A	-1.24604	2.75003	-15.0555	2.03568e-40	7.09422e-38	81.1087
SIGLEC10	-1.27134	1.97754	-15.0484	2.17812e-40	7.54162e-38	81.0418
TNFAIP8L2	-1.15905	2.64614	-15.0275	2.65244e-40	9.12507e-38	80.8467
FCER1G	-1.42162	7.58897	-15.0152	2.9775e-40	1.01781e-37	80.7322
DOK2	-1.13574	2.49894	-14.9375	6.19318e-40	2.0517e-37	80.0071
TLR7	-1.02253	1.46047	-14.9253	6.94639e-40	2.28711e-37	79.8934
EPSTI1	-1.38161	3.53406	-14.9071	8.24286e-40	2.68108e-37	79.724
IGSF6	-1.04107	2.49212	-14.9059	8.33617e-40	2.69509e-37	79.7129
TMC8	-1.01509	2.53561	-14.8814	1.04918e-39	3.37172e-37	79.4851
EPB41L3	-1.16082	2.27465	-14.8518	1.38685e-39	4.43033e-37	79.2089
ITGAX	-1.20983	2.72485	-14.8399	1.55013e-39	4.92263e-37	79.0987
RCSD1	-1.02431	2.09245	-14.8168	1.92612e-39	6.08064e-37	78.8836
CLEC4A	-1.03285	1.86322	-14.8078	2.09679e-39	6.58072e-37	78.7996
MS4A7	-1.27369	3.26673	-14.7718	2.93862e-39	9.16916e-37	78.4654
NKG7	-1.78081	3.78549	-14.7626	3.20393e-39	9.88209e-37	78.3798
CXCR2P1	-1.4471	1.36086	-14.7594	3.30369e-39	1.01316e-36	78.3494
HLA-B	-1.45045	10.13	-14.7004	5.74217e-39	1.73749e-36	77.8021
OSCAR	-1.1272	2.4408	-14.6866	6.53501e-39	1.95934e-36	77.6741
WIPF1	-1.07298	3.96361	-14.629	1.12186e-38	3.30812e-36	77.139
ADAP2	-1.11502	3.09726	-14.5953	1.53682e-38	4.45827e-36	76.8274
IL7R	-1.41895	1.7709	-14.5337	2.734e-38	7.84644e-36	76.2571
SIT1	-1.1903	1.78746	-14.5262	2.93254e-38	8.37147e-36	76.1877
GZMA	-1.53243	2.64973	-14.4847	4.32329e-38	1.22117e-35	75.8034
TRBV28	-1.45786	2.256	-14.4773	4.63059e-38	1.30112e-35	75.7354
CD14	-1.46479	6.23308	-14.4696	4.97763e-38	1.39135e-35	75.6639
ITGAM	-1.23107	2.21508	-14.4474	6.12566e-38	1.6946e-35	75.4584
CXCL13	-2.10582	2.46802	-14.4143	8.33927e-38	2.27184e-35	75.153
GBP2	-1.42548	4.49524	-14.4052	9.07909e-38	2.44852e-35	75.0688
C1orf162	-1.07933	3.97773	-14.3797	1.15149e-37	3.07453e-35	74.8335
LAT2	-1.08048	2.95646	-14.3723	1.23332e-37	3.27673e-35	74.7656
CLEC4E	-1.11915	1.38201	-14.3306	1.81926e-37	4.80967e-35	74.3807
B2M	-1.18368	10.384	-14.2615	3.46204e-37	9.10789e-35	73.7438
CCL4	-1.41484	3.29049	-14.2606	3.48976e-37	9.13601e-35	73.7359
FCGR2B	-1.19771	2.19522	-14.2421	4.14337e-37	1.07945e-34	73.5659
CD300A	-1.13872	2.94095	-14.2405	4.20693e-37	1.09071e-34	73.5508
HLA-DQA1	-1.92877	4.78998	-14.2346	4.44326e-37	1.14096e-34	73.4967
PIK3AP1	-1.05723	2.77805	-14.1975	6.26951e-37	1.60225e-34	73.1559
CSF1R	-1.62611	4.64609	-14.1634	8.61165e-37	2.18005e-34	72.8416
TLR1	-1.07937	2.38653	-14.1204	1.28235e-36	3.20098e-34	72.4475
CASP1	-1.2002	3.78288	-14.1019	1.52206e-36	3.78176e-34	72.2778
PTPN7	-1.00704	1.95932	-14.0785	1.89061e-36	4.67582e-34	72.0632
GZMB	-1.65669	2.58306	-14.0461	2.55269e-36	6.2556e-34	71.766
FPR1	-1.41163	2.54147	-14.039	2.72647e-36	6.621e-34	71.7008
GPR183	-1.42664	3.21484	-13.94	6.81174e-36	1.60339e-33	70.7944
WARS	-1.06444	6.61324	-13.9018	9.68698e-36	2.27022e-33	70.4458
ETV7	-1.39785	2.87633	-13.8758	1.23161e-35	2.87383e-33	70.2081
GNA15	-1.08233	2.69304	-13.8681	1.32192e-35	3.0712e-33	70.1381
SLC37A2	-1.07067	2.1506	-13.848	1.5908e-35	3.67997e-33	69.9548
CD8A	-1.31069	2.11995	-13.7881	2.76164e-35	6.25365e-33	69.4088
OLR1	-1.44945	2.93259	-13.7438	4.15374e-35	9.36651e-33	69.0048
OR2I1P	-1.42824	1.34155	-13.7197	5.18329e-35	1.16392e-32	68.7856
LSP1	-1.23677	4.81845	-13.7039	5.99152e-35	1.3398e-32	68.6422
APOL3	-1.3413	3.17752	-13.6375	1.10216e-34	2.43419e-32	68.0389
VSIG4	-1.57995	4.4289	-13.6196	1.29921e-34	2.83439e-32	67.8761
ITGA4	-1.04406	1.78984	-13.5977	1.58701e-34	3.44825e-32	67.678
IRF8	-1.18061	2.53853	-13.5511	2.43122e-34	5.26124e-32	67.2559
ARHGDIB	-1.0777	6.74673	-13.5454	2.56302e-34	5.52418e-32	67.2036
TYROBP	-1.28904	7.92018	-13.4918	4.18286e-34	8.90816e-32	66.7188
NLRC5	-1.13198	2.78103	-13.4473	6.28126e-34	1.32718e-31	66.3164
SLCO2B1	-1.46188	3.45154	-13.428	7.48891e-34	1.57614e-31	66.1424
TNFRSF1B	-1.21794	3.78352	-13.3908	1.05115e-33	2.14498e-31	65.8068
FGR	-1.03034	2.31761	-13.3476	1.55815e-33	3.13193e-31	65.4173
SAMD9L	-1.20977	3.07659	-13.3429	1.62716e-33	3.25846e-31	65.3744
LY96	-1.15366	3.75306	-13.2594	3.47604e-33	6.88385e-31	64.6232
GZMK	-1.07159	1.25793	-13.2545	3.63595e-33	7.17404e-31	64.5787
HLA-F	-1.36659	5.13995	-13.2386	4.20115e-33	8.22874e-31	64.4357
CSF2RA	-1.13107	2.40828	-13.1548	8.9776e-33	1.72692e-30	63.6843
HLA-DPA1	-1.73923	6.49185	-13.1317	1.10714e-32	2.12207e-30	63.4768
GZMH	-1.18722	1.67054	-13.126	1.16567e-32	2.22631e-30	63.4258
MYO1F	-1.05811	2.91023	-13.1244	1.18205e-32	2.24958e-30	63.412
SDS	-1.23375	3.5213	-13.1216	1.21315e-32	2.30061e-30	63.3863
CTSW	-1.37312	2.70057	-12.9864	4.11468e-32	7.58854e-30	62.1778
LST1	-1.18398	3.35596	-12.97	4.76968e-32	8.70677e-30	62.0316
GAL3ST4	-1.11852	3.28207	-12.934	6.5956e-32	1.18783e-29	61.7109
CD7	-1.28678	2.5662	-12.9168	7.69786e-32	1.3771e-29	61.558
EBI3	-1.16326	2.26553	-12.9111	8.10428e-32	1.44499e-29	61.5071
KLHDC7B	-1.22707	1.85609	-12.8908	9.72987e-32	1.72337e-29	61.3262
CD27	-1.07409	2.16276	-12.7864	2.4835e-31	4.32742e-29	60.3991
RAC2	-1.23572	4.92204	-12.7675	2.94074e-31	5.10756e-29	60.2319
LY86	-1.11865	3.4044	-12.7627	3.07112e-31	5.3168e-29	60.189
TAP2	-1.04869	3.583	-12.7414	3.71619e-31	6.41288e-29	60.0004
STAT1	-1.08926	6.87194	-12.7224	4.40695e-31	7.58053e-29	59.8317
ZNF683	-1.26126	1.60607	-12.7156	4.6816e-31	8.02723e-29	59.7719
HLA-A	-1.03807	9.3289	-12.7032	5.22923e-31	8.90929e-29	59.6624
TBXAS1	-1.0253	2.85101	-12.675	6.73012e-31	1.14301e-28	59.4128
HCP5	-1.38371	4.44304	-12.6646	7.38393e-31	1.24617e-28	59.3211
SLC2A5	-1.06172	2.16797	-12.5818	1.54556e-30	2.576e-28	58.5904
LAG3	-1.15024	2.55918	-12.5644	1.80522e-30	2.9902e-28	58.4367
RGS1	-1.58165	4.81962	-12.5596	1.88315e-30	3.10969e-28	58.3949
ALOX5AP	-1.63149	4.93516	-12.5484	2.08161e-30	3.42687e-28	58.2958
USP30-AS1	-1.024	1.63681	-12.5282	2.48947e-30	4.07332e-28	58.1188
HLA-C	-1.20867	9.6789	-12.4722	4.09582e-30	6.64091e-28	57.6263
PTAFR	-1.14345	3.16061	-12.4587	4.61702e-30	7.41875e-28	57.5078
HLA-DRA	-1.57969	9.84451	-12.4159	6.74917e-30	1.06337e-27	57.1322
DPYD	-1.09045	2.47148	-12.4039	7.50407e-30	1.17757e-27	57.0274
JCHAIN	-2.71895	4.54738	-12.3967	8.00182e-30	1.24838e-27	56.9638
PSMB8-AS1	-1.00848	3.71143	-12.3699	1.01437e-29	1.56569e-27	56.7292
RSAD2	-1.46911	4.03827	-12.3431	1.28507e-29	1.97049e-27	56.4953
PSMB9	-1.37328	5.14862	-12.2966	1.93803e-29	2.93814e-27	56.0889
HLA-DPB1	-1.43434	7.68459	-12.2844	2.15891e-29	3.26378e-27	55.9822
GPR34	-1.1821	2.76811	-12.2703	2.4433e-29	3.68335e-27	55.8598
IGHG1	-3.66325	6.90919	-12.2516	2.88159e-29	4.30778e-27	55.6966
GPSM3	-1.07245	4.88689	-12.1695	5.93353e-29	8.7244e-27	54.9822
IGKV3-20	-3.47926	5.90863	-12.1632	6.27428e-29	9.20021e-27	54.927
TMIGD3	-1.16825	3.08766	-12.1512	6.97281e-29	1.01414e-26	54.8226
HCLS1	-1.15555	3.88877	-12.1491	7.09855e-29	1.02964e-26	54.805
INPP5D	-1.15279	2.93022	-12.1479	7.17465e-29	1.03787e-26	54.7944
IGHV3-30	-3.24818	4.09578	-12.1465	7.26489e-29	1.0481e-26	54.782
CST7	-1.40898	3.39392	-12.1454	7.33716e-29	1.05568e-26	54.7723
IGKV3-11	-3.22803	4.81988	-12.145	7.35987e-29	1.05612e-26	54.7692
SLC7A7	-1.10751	3.46792	-12.0928	1.16348e-28	1.6519e-26	54.3163
IGLV1-44	-2.93965	3.76463	-12.0657	1.47565e-28	2.07862e-26	54.0813
C5AR1	-1.13462	3.69769	-12.04	1.84818e-28	2.59654e-26	53.8587
IGLV2-14	-3.17021	4.93934	-12.0217	2.16794e-28	3.02992e-26	53.7009
ZBP1	-1.05989	1.51473	-12.0043	2.52392e-28	3.5001e-26	53.5505
IGSF21	-1.00097	1.78049	-11.993	2.78727e-28	3.84543e-26	53.4524
HMOX1	-1.1405	4.86787	-11.9895	2.87366e-28	3.95445e-26	53.4222
IGHV4-59	-3.00708	3.59681	-11.9753	3.25144e-28	4.46287e-26	53.3001
MAN1A1	-1.28397	3.35742	-11.9723	3.337e-28	4.56862e-26	53.2744
BATF2	-1.12063	2.79354	-11.9201	5.25977e-28	7.11036e-26	52.8245
ALOX5	-1.31679	4.10528	-11.9089	5.7994e-28	7.82015e-26	52.7279
IGHV4-39	-3.16694	4.34715	-11.8934	6.63838e-28	8.92904e-26	52.5943
AL671883.2	-1.08022	2.62616	-11.8665	8.38937e-28	1.11171e-25	52.3628
IGHA1	-2.93759	6.26841	-11.8624	8.69177e-28	1.14894e-25	52.3278
CORO1A	-1.12447	4.68849	-11.8416	1.04141e-27	1.36987e-25	52.1491
LINC01871	-1.09683	1.60545	-11.8407	1.04969e-27	1.37738e-25	52.1412
OAS2	-1.59202	5.18285	-11.8076	1.39851e-27	1.80855e-25	51.8576
BCL2A1	-1.10791	2.59927	-11.7961	1.54501e-27	1.99321e-25	51.7591
CD69	-1.13332	2.32376	-11.7655	2.01516e-27	2.58731e-25	51.4964
IGHV1-18	-3.04492	4.02321	-11.7629	2.06024e-27	2.63888e-25	51.4746
IGKC	-3.67593	8.34311	-11.7608	2.09751e-27	2.68022e-25	51.4568
IGHV3-21	-3.04757	3.76746	-11.7342	2.64118e-27	3.35893e-25	51.229
IGHV3-23	-3.14874	4.81219	-11.7094	3.27229e-27	4.13217e-25	51.0171
UBD	-1.61708	2.19864	-11.7057	3.37917e-27	4.25712e-25	50.9854
IGKV3-15	-2.89455	4.08156	-11.7043	3.42029e-27	4.28879e-25	50.9734
IGLV1-40	-3.1975	4.67534	-11.6423	5.83885e-27	7.25368e-25	50.4447
GPNMB	-1.47287	6.01463	-11.6179	7.2069e-27	8.91198e-25	50.2366
IFIT3	-1.35906	5.69348	-11.5703	1.08528e-26	1.33284e-24	49.8319
LAMP3	-1.42568	3.59097	-11.5658	1.12851e-26	1.37962e-24	49.7933
IGLV2-11	-2.76797	3.62111	-11.565	1.13565e-26	1.38519e-24	49.7871
HLA-DRB1	-1.50285	8.83905	-11.5631	1.1543e-26	1.40474e-24	49.771
IGKV4-1	-3.41156	5.3665	-11.4599	2.79781e-26	3.38182e-24	48.8959
C1S	-1.36429	6.80583	-11.4553	2.90813e-26	3.49941e-24	48.8577
MILR1	-1.05505	2.65368	-11.4541	2.93854e-26	3.52809e-24	48.8474
IGKV1-5	-3.27991	5.08459	-11.447	3.12291e-26	3.73275e-24	48.7873
IGHV3-33	-2.82175	3.36578	-11.4382	3.36721e-26	3.99804e-24	48.7128
IGLC2	-3.15009	6.45851	-11.4048	4.47853e-26	5.30582e-24	48.4309
VAV1	-1.07351	2.91578	-11.386	5.25775e-26	6.188e-24	48.2724
IRF1	-1.01277	4.95379	-11.3761	5.72367e-26	6.72162e-24	48.1885
FCGR2C	-1.02073	1.85147	-11.3616	6.47446e-26	7.57018e-24	48.0667
IFI35	-1.01555	5.61332	-11.3065	1.03449e-25	1.19653e-23	47.6035
IGLV1-51	-2.58966	4.30982	-11.2939	1.1513e-25	1.32877e-23	47.4978
IGHV4-34	-2.28118	2.90353	-11.2398	1.82225e-25	2.07636e-23	47.0441
TGFB1	-1.03241	5.4075	-11.201	2.53244e-25	2.86129e-23	46.7189
IGLV1-47	-2.86093	3.8667	-11.1641	3.45913e-25	3.86759e-23	46.4107
SLC15A3	-1.20817	4.33812	-11.1433	4.12319e-25	4.60049e-23	46.2372
IGLV3-25	-2.93341	4.09205	-11.1325	4.51755e-25	5.02537e-23	46.147
OASL	-1.38118	3.26656	-11.1116	5.38844e-25	5.97493e-23	45.9728
IGHG2	-2.62039	4.54519	-11.1016	5.861e-25	6.48553e-23	45.8897
APOL1	-1.40089	5.91645	-11.0649	7.98807e-25	8.80295e-23	45.5838
IFIH1	-1.09345	4.16713	-11.0617	8.2025e-25	9.02074e-23	45.5577
STAB1	-1.15351	3.72161	-11.0546	8.70732e-25	9.53682e-23	45.4987
IGLV3-19	-2.97276	4.14844	-11.0484	9.1704e-25	9.9829e-23	45.4475
IGHG3	-2.50673	4.04611	-11.0442	9.50321e-25	1.02932e-22	45.4122
IGLV2-23	-2.90933	3.93595	-11.0408	9.77938e-25	1.05602e-22	45.3839
IGHV5-51	-2.80808	3.82787	-11.0309	1.06302e-24	1.14558e-22	45.3015
IFIT2	-1.23453	3.95949	-10.9868	1.53904e-24	1.64209e-22	44.936
IGHM	-2.68247	4.39124	-10.9524	2.05223e-24	2.17666e-22	44.6517
TNFSF10	-1.50238	6.72673	-10.9358	2.35878e-24	2.49687e-22	44.5142
CCL4L2	-1.23413	2.73675	-10.9293	2.49047e-24	2.63108e-22	44.4605
TGFBI	-1.29884	5.73559	-10.8894	3.47466e-24	3.64215e-22	44.1315
AL671277.1	-1.29369	3.40591	-10.883	3.6653e-24	3.83449e-22	44.0788
IGHA2	-2.13346	3.40054	-10.8397	5.25982e-24	5.42854e-22	43.722
SERPINA1	-1.4838	5.17424	-10.8261	5.89128e-24	6.04538e-22	43.61
CLEC2B	-1.03927	3.11222	-10.8215	6.11703e-24	6.26505e-22	43.5729
IGHV3-11	-2.39866	2.64596	-10.8194	6.22648e-24	6.365e-22	43.5554
IGLL5	-2.51038	3.32039	-10.8055	6.98736e-24	7.11571e-22	43.4415
CALHM6	-1.24132	3.43971	-10.7708	9.32525e-24	9.425e-22	43.1564
CMPK2	-1.22062	3.9449	-10.7595	1.02399e-23	1.03106e-21	43.064
MMP9	-1.79903	4.33208	-10.7511	1.09833e-23	1.10384e-21	42.9948
LCP1	-1.14137	5.14269	-10.7378	1.22608e-23	1.22764e-21	42.8861
IDO1	-1.71372	3.77005	-10.6721	2.11183e-23	2.0911e-21	42.3492
SPP1	-1.34445	8.71958	-10.6682	2.1813e-23	2.15591e-21	42.3172
CD52	-1.28502	5.27367	-10.652	2.49311e-23	2.45056e-21	42.1853
BATF	-1.00079	2.21623	-10.6496	2.5418e-23	2.49385e-21	42.1662
IGLV3-1	-2.8296	3.54045	-10.6462	2.61527e-23	2.56125e-21	42.138
IGHV3-15	-2.59866	3.40385	-10.586	4.2929e-23	4.13629e-21	41.6487
IGLC3	-2.84219	5.71183	-10.5519	5.6818e-23	5.43549e-21	41.3719
IL15RA	-1.0911	3.72883	-10.5451	6.00849e-23	5.73779e-21	41.3167
IGLV3-21	-2.92555	4.08582	-10.5365	6.44823e-23	6.14678e-21	41.247
IGHV3-48	-2.34884	2.62361	-10.5252	7.07404e-23	6.70759e-21	41.1555
IGHV3-74	-2.23476	2.69965	-10.4943	9.11494e-23	8.59719e-21	40.9053
VCAM1	-1.37015	3.17166	-10.4645	1.16325e-22	1.08573e-20	40.6645
IGKV1-27	-2.36601	2.89264	-10.451	1.29808e-22	1.20947e-20	40.5562
SPHK1	-1.0625	2.82934	-10.4414	1.40432e-22	1.29944e-20	40.4785
CCL2	-1.24915	6.11971	-10.4262	1.5901e-22	1.46628e-20	40.3559
IGHV1-69D	-2.53145	3.00358	-10.368	2.55512e-22	2.33608e-20	39.8877
ADAM8	-1.04265	4.08662	-10.3251	3.6198e-22	3.27601e-20	39.5439
XAF1	-1.09166	3.12798	-10.3006	4.41688e-22	3.95735e-20	39.3474
HLA-DMA	-1.19269	6.70401	-10.2763	5.37483e-22	4.78369e-20	39.1537
C2	-1.16274	5.09431	-10.2426	7.0606e-22	6.23237e-20	38.8845
HLA-DMB	-1.13958	4.54502	-10.2317	7.70942e-22	6.78277e-20	38.7977
PLAU	-1.43255	5.00228	-10.2268	8.02456e-22	7.04848e-20	38.7582
IGKV1-9	-2.43552	3.28077	-10.2159	8.76305e-22	7.67203e-20	38.6713
CD44	-1.01865	4.8309	-10.1187	1.91654e-21	1.63524e-19	37.899
IL1B	-1.14306	3.09015	-10.1118	2.0253e-21	1.72529e-19	37.8446
HLA-DQB1	-1.49229	5.37826	-10.1078	2.0917e-21	1.77904e-19	37.8127
CD74	-1.21336	11.5172	-10.0902	2.40698e-21	2.03429e-19	37.6742
IGHV1-46	-2.21855	2.65341	-10.0882	2.44683e-21	2.06022e-19	37.658
CCL3	-1.00279	2.65764	-10.0736	2.74995e-21	2.30962e-19	37.5428
CIITA	-1.12922	2.87977	-10.0727	2.77133e-21	2.32393e-19	37.5351
HLA-H	-1.10775	4.36725	-9.96468	6.56259e-21	5.40185e-19	36.6847
OAS3	-1.23889	5.16975	-9.95533	7.06915e-21	5.80103e-19	36.6113
MZB1	-1.50148	2.12927	-9.9481	7.48774e-21	6.13514e-19	36.5546
IL4R	-1.0065	3.75753	-9.92744	8.82374e-21	7.2078e-19	36.3926
IGKV1-16	-2.1198	2.64348	-9.91351	9.85598e-21	8.01441e-19	36.2835
IFI16	-1.01169	5.85699	-9.89467	1.14446e-20	9.25013e-19	36.1361
APOE	-1.05871	8.88772	-9.88042	1.2813e-20	1.03095e-18	36.0247
IGKV2-24	-2.12919	2.24299	-9.86468	1.45136e-20	1.16083e-18	35.9017
ICAM1	-1.31742	5.26399	-9.78962	2.62544e-20	2.06299e-18	35.3171
NAPSB	-1.0012	2.63562	-9.74446	3.7458e-20	2.91772e-18	34.9667
CCL13	-1.03409	1.18642	-9.74446	3.74582e-20	2.91772e-18	34.9667
IGHV4-31	-2.15284	2.54564	-9.72453	4.38038e-20	3.39229e-18	34.8123
IGKV1-17	-2.05161	2.48088	-9.71484	4.7265e-20	3.65402e-18	34.7373
IGLV4-69	-2.25994	2.80157	-9.71452	4.73865e-20	3.65402e-18	34.7348
IGHV3-49	-2.23246	2.49622	-9.70613	5.06071e-20	3.89109e-18	34.67
IGHV3-53	-1.71934	1.82024	-9.70509	5.10224e-20	3.91181e-18	34.6619
HLA-DOA	-1.40497	4.0602	-9.66051	7.23374e-20	5.4911e-18	34.3177
APOC1	-1.074	6.35828	-9.65711	7.4286e-20	5.6231e-18	34.2915
IGHV3-7	-1.7118	1.75712	-9.65305	7.66814e-20	5.7881e-18	34.2602
IGKV1-12	-1.86901	1.97207	-9.62304	9.69334e-20	7.25554e-18	34.0292
FAM129A	-1.00086	2.45715	-9.60728	1.09606e-19	8.1813e-18	33.908
SECTM1	-1.33441	4.71629	-9.53756	1.88508e-19	1.38398e-17	33.3735
FOLR2	-1.01356	3.91819	-9.52514	2.07578e-19	1.51983e-17	33.2785
TREM2	-1.10567	4.47889	-9.48041	2.93526e-19	2.13454e-17	32.937
CEACAM1	-1.09944	2.67108	-9.47749	3.00222e-19	2.18029e-17	32.9147
IGHV1-2	-2.17936	2.54138	-9.46744	3.24476e-19	2.35324e-17	32.8382
IGKV2-30	-1.71527	1.92957	-9.46306	3.35634e-19	2.4276e-17	32.8049
IGLV2-8	-2.02629	2.49808	-9.43826	4.06448e-19	2.9214e-17	32.6162
CFD	-1.00075	3.7792	-9.43079	4.30542e-19	3.08908e-17	32.5594
HLA-DQB2	-1.32486	2.88718	-9.40639	5.19611e-19	3.67411e-17	32.3741
IL4I1	-1.32888	5.64562	-9.4033	5.32084e-19	3.75735e-17	32.3507
CSF1	-1.09691	5.5554	-9.37436	6.6473e-19	4.63911e-17	32.1314
CSF3R	-1.06022	2.43781	-9.3737	6.68084e-19	4.65646e-17	32.1264
HLA-DRB5	-1.68996	6.43285	-9.31042	1.08523e-18	7.45741e-17	31.6484
GNLY	-1.2319	2.31654	-9.30864	1.10012e-18	7.55002e-17	31.635
OAS1	-1.16261	5.82778	-9.29315	1.23841e-18	8.45586e-17	31.5183
IGLV3-10	-2.27311	2.86567	-9.2882	1.28616e-18	8.77072e-17	31.481
TNFAIP6	-1.03291	2.42398	-9.27075	1.46943e-18	1.00078e-16	31.3498
IGHV1-24	-2.12518	2.48452	-9.24614	1.77268e-18	1.1997e-16	31.165
IGHV1-69	-2.06437	2.24754	-9.22298	2.11443e-18	1.42024e-16	30.9913
IGLV6-57	-2.24285	3.13261	-9.21481	2.25012e-18	1.5095e-16	30.93
IGHV4-28	-1.50449	1.57687	-9.19426	2.63024e-18	1.7579e-16	30.7762
MICB	-1.00579	2.97356	-9.16808	3.20798e-18	2.13871e-16	30.5807
IGKV1-6	-1.87324	2.49012	-9.12878	4.31935e-18	2.8654e-16	30.2877
IGHJ3	-1.73839	1.84289	-9.10312	5.24305e-18	3.45256e-16	30.0968
OLFML2B	-1.216	3.76235	-9.10115	5.32189e-18	3.49591e-16	30.0821
IFI44L	-1.20823	4.69507	-9.06677	6.89558e-18	4.49662e-16	29.827
IGHV2-26	-1.8049	1.73783	-9.05521	7.52227e-18	4.86978e-16	29.7413
TMEM176B	-1.19958	5.78445	-9.04437	8.16144e-18	5.27721e-16	29.661
IGLV7-43	-1.44248	1.69014	-9.02987	9.10017e-18	5.85597e-16	29.5538
IFI44	-1.07125	5.6281	-9.02926	9.14226e-18	5.87601e-16	29.5493
IGHGP	-1.5117	1.71476	-9.02124	9.70951e-18	6.23313e-16	29.49
FN1	-1.59546	7.38515	-8.99239	1.20538e-17	7.69207e-16	29.277
IGHV3-66	-1.37189	1.37926	-8.95948	1.54183e-17	9.74642e-16	29.0347
IGHV2-70	-1.93261	1.97845	-8.95873	1.55053e-17	9.78984e-16	29.0291
CCL11	-1.35937	2.15703	-8.94235	1.75218e-17	1.10371e-15	28.9087
MX1	-1.30488	6.40548	-8.91734	2.11142e-17	1.3207e-15	28.7251
IGHV2-5	-1.47493	1.25495	-8.89901	2.42027e-17	1.51212e-15	28.5908
IFIT1	-1.23185	4.8962	-8.86152	3.19776e-17	1.97035e-15	28.3165
IGHV4-61	-1.53556	1.67837	-8.83417	3.91646e-17	2.39668e-15	28.117
SULF1	-1.53014	4.86459	-8.83093	4.01139e-17	2.45197e-15	28.0934
IGLV9-49	-1.41832	1.33019	-8.78747	5.53139e-17	3.34677e-15	27.7772
IGLV2-18	-1.17483	1.188	-8.78442	5.6573e-17	3.4191e-15	27.7551
TDO2	-1.10329	2.08784	-8.75448	7.05447e-17	4.24535e-15	27.5379
IGHV3-13	-1.41342	1.40761	-8.75445	7.05608e-17	4.24535e-15	27.5376
IGKV3D-20	-1.62389	1.85649	-8.63063	1.74883e-16	1.0348e-14	26.6446
IGLV5-45	-1.50655	1.57676	-8.62109	1.87482e-16	1.10813e-14	26.5762
CCL19	-1.04739	1.41215	-8.5935	2.29221e-16	1.343e-14	26.3785
IGKV1-8	-1.46219	1.49843	-8.55219	3.09458e-16	1.80522e-14	26.0833
IGHV3-73	-1.89749	2.03536	-8.48184	5.14798e-16	2.94543e-14	25.5828
IGKV3D-11	-1.08749	1.11814	-8.47369	5.45972e-16	3.11715e-14	25.525
IGHJ3P	-1.41478	1.47641	-8.46296	5.89866e-16	3.34994e-14	25.4489
MARCO	-1.06526	2.15533	-8.43964	6.97672e-16	3.92893e-14	25.2839
C3	-1.47027	8.82382	-8.36039	1.23134e-15	6.81274e-14	24.7254
IGHG4	-1.97584	3.37024	-8.34091	1.41522e-15	7.82203e-14	24.5886
RTP4	-1.01572	4.64435	-8.33514	1.4746e-15	8.14183e-14	24.5482
IGHV3-72	-1.37601	1.47187	-8.33031	1.52637e-15	8.41037e-14	24.5143
F13A1	-1.11867	3.4345	-8.28355	2.12904e-15	1.16183e-13	24.1872
HLA-DQA2	-1.60653	3.61217	-8.27148	2.31941e-15	1.2599e-13	24.103
LTB	-1.27302	3.43161	-8.26666	2.40023e-15	1.30248e-13	24.0694
IGKJ5	-1.34855	1.24083	-8.24791	2.74143e-15	1.47718e-13	23.9388
IGHV4-55	-1.2791	1.35541	-8.24654	2.76811e-15	1.49006e-13	23.9293
FAP	-1.31616	2.41365	-8.21806	3.38583e-15	1.81711e-13	23.7313
IGLV10-54	-1.31662	1.32121	-8.21501	3.45965e-15	1.85302e-13	23.7101
IGHV3-64	-1.11943	1.05747	-8.20091	3.82173e-15	2.04084e-13	23.6124
IGLV8-61	-1.70333	2.19793	-8.18745	4.2024e-15	2.2308e-13	23.5191
FAM20A	-1.16554	4.45724	-8.15682	5.21376e-15	2.74595e-13	23.3072
IGHV3-43	-1.36298	1.45898	-8.15532	5.26887e-15	2.77225e-13	23.2969
CD79A	-1.30798	2.287	-8.10963	7.25992e-15	3.76086e-13	22.982
THBS2	-1.46523	4.37755	-8.1065	7.42124e-15	3.83702e-13	22.9604
IGLV7-46	-1.56149	2.18624	-8.1032	7.59461e-15	3.92288e-13	22.9377
SERPINF1	-1.24258	6.18862	-8.0512	1.09204e-14	5.58166e-13	22.5811
LINC01614	-1.38259	1.93545	-8.04864	1.1117e-14	5.67675e-13	22.5635
IGHV4-4	-1.55203	1.6025	-8.00478	1.5082e-14	7.63602e-13	22.264
IGHV6-1	-1.27604	1.18033	-7.99785	1.58254e-14	8.00487e-13	22.2168
CTSK	-1.36592	5.14101	-7.92207	2.6725e-14	1.31948e-12	21.7024
C15orf48	-1.08848	4.28674	-7.91285	2.84797e-14	1.40224e-12	21.64
ECM1	-1.01231	3.7389	-7.87189	3.77425e-14	1.84646e-12	21.3636
NNMT	-1.4832	5.64622	-7.78271	6.94385e-14	3.33927e-12	20.7654
CFB	-1.04577	5.65437	-7.73398	9.66881e-14	4.58397e-12	20.4406
IGKV5-2	-1.23986	1.06465	-7.67861	1.40601e-13	6.5787e-12	20.0734
GJB2	-1.31908	3.63998	-7.57683	2.78485e-13	1.27632e-11	19.4032
ITGA11	-1.06091	2.39266	-7.53918	3.57995e-13	1.62959e-11	19.157
IGKV2D-29	-1.54145	1.90065	-7.48194	5.23611e-13	2.33592e-11	18.7844
AC008760.2	-1.33428	3.25626	-7.47142	5.61371e-13	2.50022e-11	18.7162
VCAN	-1.16343	3.37281	-7.47039	5.65187e-13	2.51513e-11	18.7095
IGLV3-9	-1.56639	1.92981	-7.41056	8.38784e-13	3.65685e-11	18.3227
IGHV1-58	-1.54187	1.39993	-7.39395	9.35563e-13	4.06557e-11	18.2158
IGKV2D-40	-1.43123	1.28768	-7.33601	1.36732e-12	5.86112e-11	17.8441
POSTN	-1.75114	4.10646	-7.27024	2.09826e-12	8.81138e-11	17.4248
IFI27	-1.23126	8.3883	-7.27007	2.10053e-12	8.81401e-11	17.4237
TMEM176A	-1.01645	5.11001	-7.25203	2.36117e-12	9.87679e-11	17.3092
LOX	-1.04869	3.54076	-7.23734	2.59665e-12	1.08449e-10	17.2161
ISG15	-1.10775	8.15154	-7.23563	2.62558e-12	1.09504e-10	17.2053
RARRES3	-1.04785	6.94229	-7.21981	2.90828e-12	1.21088e-10	17.1052
COL5A2	-1.19645	4.38328	-7.19183	3.48315e-12	1.44146e-10	16.9287
FNDC1	-1.07211	3.04525	-7.12241	5.43808e-12	2.18943e-10	16.4927
IGHV3-20	-1.35878	1.40222	-7.10861	5.93943e-12	2.37524e-10	16.4065
PRRX1	-1.15107	2.97086	-7.108	5.96261e-12	2.38274e-10	16.4027
IGHV1-3	-1.27716	1.29595	-7.06674	7.75492e-12	3.04679e-10	16.1456
COL8A1	-1.16224	3.59928	-7.00643	1.13654e-11	4.36621e-10	15.7718
NTM	-1.00973	1.7347	-7.00219	1.16742e-11	4.47202e-10	15.7456
IGKV1-39	-1.11743	1.33324	-6.99547	1.21801e-11	4.65918e-10	15.7041
IGLV1-36	-1.16328	1.27683	-6.98263	1.32074e-11	5.01637e-10	15.6249
IGLV3-27	-1.35179	1.61602	-6.96614	1.46524e-11	5.53779e-10	15.5234
VTCN1	-1.37514	5.68316	-6.9524	1.59745e-11	6.02049e-10	15.439
IGKV1D-13	-1.23549	1.41838	-6.94575	1.66555e-11	6.26836e-10	15.3981
CCL18	-1.07349	1.81974	-6.93014	1.83685e-11	6.86014e-10	15.3025
INHBA	-1.11036	2.471	-6.92319	1.91869e-11	7.14092e-10	15.2599
SERPINE1	-1.1842	4.47866	-6.91794	1.9827e-11	7.36894e-10	15.2278
COL10A1	-1.31193	3.15152	-6.87513	2.5905e-11	9.44839e-10	14.9665
RARRES1	-1.26792	4.8786	-6.85126	3.0053e-11	1.08758e-09	14.8214
IGKV1D-39	-1.01336	1.16629	-6.78164	4.62472e-11	1.62328e-09	14.4003
LUM	-1.40642	6.11065	-6.72074	6.72471e-11	2.30756e-09	14.0348
S100A9	-1.34636	6.4443	-6.62464	1.20777e-10	3.97173e-09	13.4633
CP	-1.04917	6.65057	-6.61363	1.29108e-10	4.22756e-09	13.3982
COL3A1	-1.2206	8.1507	-6.58999	1.48941e-10	4.82691e-09	13.2588
IGLV4-60	-1.16015	1.2733	-6.55331	1.85779e-10	5.93474e-09	13.0432
SFRP4	-1.27546	4.26823	-6.53891	2.02559e-10	6.42563e-09	12.9589
AC107057.1	1.10435	1.78295	6.52497	2.20219e-10	6.94402e-09	12.8773
CXCL12	-1.06307	4.46309	-6.5117	2.38435e-10	7.46142e-09	12.7998
DCN	-1.06766	5.74392	-6.50907	2.42223e-10	7.55793e-09	12.7845
FGF17	1.00598	0.98347	6.45973	3.25081e-10	9.96369e-09	12.4977
HLA-DRB6	-1.10063	4.29456	-6.43023	3.87309e-10	1.17105e-08	12.327
CXCL17	-1.55909	5.146	-6.42894	3.90285e-10	1.17938e-08	12.3195
IGLC7	-1.22662	1.73968	-6.41023	4.35979e-10	1.30935e-08	12.2116
MMP13	-1.03785	1.15304	-6.39316	4.8224e-10	1.43543e-08	12.1133
ANPEP	-1.03712	4.14063	-6.2687	9.99597e-10	2.82647e-08	11.4035
SLC34A2	-1.01735	8.18207	-6.24372	1.1555e-09	3.23491e-08	11.2624
LRRC15	-1.08813	1.81383	-6.19896	1.49665e-09	4.12542e-08	11.0106
COL1A1	-1.10479	9.62695	-6.12927	2.23239e-09	6.01446e-08	10.6217
COL5A1	-1.09799	5.33505	-5.94381	6.36088e-09	1.58485e-07	9.60415
GPX3	-1.04238	8.15242	-5.80826	1.34581e-08	3.17342e-07	8.87683
COL11A1	-1.20929	2.74198	-5.80453	1.37358e-08	3.23464e-07	8.85702
EPYC	-1.29196	2.31566	-5.78784	1.5049e-08	3.51629e-07	8.76847
SPON1	-1.03885	8.05234	-5.77389	1.62402e-08	3.77307e-07	8.6946
LCN2	-1.12442	8.52404	-5.63277	3.48007e-08	7.54079e-07	7.95606
MMP11	-1.22781	5.12961	-5.63276	3.48039e-08	7.54079e-07	7.95597
S100A8	-1.04179	3.86555	-5.51925	6.35583e-08	1.29747e-06	7.3731
COLEC11	1.07422	2.40913	5.50263	6.93588e-08	1.40625e-06	7.28862
PDZK1IP1	-1.02771	6.58468	-5.33876	1.62295e-07	3.02328e-06	6.46713
DLK1	1.05375	1.33362	5.33699	1.63781e-07	3.04737e-06	6.45833
HTR3A	-1.1036	3.61373	-5.17716	3.67838e-07	6.36811e-06	5.67789
LGR5	1.04786	3.25788	5.16162	3.97517e-07	6.83475e-06	5.60312
PCP4	1.20765	3.88571	4.8343	1.95108e-06	2.8454e-05	4.07355
HP	-1.12226	3.3182	-4.67077	4.1847e-06	5.66417e-05	3.34247
SFRP2	-1.27864	4.28039	-4.54283	7.48916e-06	9.59256e-05	2.78613
